# Supplementary material for: Comparative transcriptomic analysis revealed adaptation mechanism of Phrynocephalus erythrurus, the highest altitude Lizard living in the Qinghai-Tibet Plateau
Source: BMC Evol Biol. 2015 Jun 2;15:101. doi: 10.1186/s12862-015-0371-8 (PMC4450828; doi:10.1186/s12862-015-0371-8)
Supplement: Supplementary file 3 — Estimated divergence times for specific nodes in this work and previous studies. [file 12862_2015_371_MOESM3_ESM.xls]

## Sheet: Sheet1
Table S2. Estimated divergence times for specific nodes in this work and previous studies.
Node	MCMCtree results		BEAST results		Previous studies	Data source
	Posterior mean	95% credibility interval	Posterior mean	95% credibility interval
1 (root) *	419.01	416.02 ~ 421.99	421.58	418.18~425.02	416~421.75	http://www.fossilrecord.net/
2 (toad, lizard) *	343.21	331.05 ~ 350.41	374.16	365.90~381.66	330.4~350.1	http://www.fossilrecord.net/
3 (Sphenodon punctatus, Chalcides ocellatus) *	278.96	274.87 ~ 284.72	235.91	230.61~240.92	275~285	http://www.timetree.org/
4 (Chalcides ocellatus, Anolis carolinensis)	175.82	118.13 ~ 231.48	133.58	129.51~137.64	122~212	http://www.timetree.org/
5 (Anolis carolinensis, Chamaeleo chamaeleon)	135.95	86.82 ~ 190.06	122.02	118.22~125.95	146~203	http://www.timetree.org/
6 (Chamaeleo chamaeleon, Pogona vitticeps)	84.2	50.96 ~ 131.24	77.55	74.63~80.33	82~114	http://www.timetree.org/
7 (Pogona vitticeps,(Phrynocephalus erythrurus, Phrynocephalus putjatia))	62.86	34.07 ~ 105.98	61.11	58.6~63.9	62~82	Amer et al. 2005
8 (Phrynocephalus erythrurus, Phrynocephalus putjatia)	5.43	2.39 ~ 10.92	5.01	3.76~6.60	3~6	Yuanting Jin et al. 2013
9 (Xenopus tropicalis, (Rana chensinensis, Rana kukunoris))	216.37	137.26 ~ 281.2	256.47	245.55~267.57	165~305	http://www.timetree.org/
10 (Rana chensinensis, Rana kukunoris)	3.39	1.41 ~ 7.3	2.78	2.24~3.3	3.1~13.8	Weiwei Zhou et al. 2012
The time unit is 1 Million years and the node with star were select as calarbrite time.
