# Supplementary material for: Comparative transcriptomic analysis revealed adaptation mechanism of Phrynocephalus erythrurus, the highest altitude Lizard living in the Qinghai-Tibet Plateau
Source: BMC Evol Biol. 2015 Jun 2;15:101. doi: 10.1186/s12862-015-0371-8 (PMC4450828; doi:10.1186/s12862-015-0371-8)
Supplement: Supplementary file 4 — GO categories showing accelerated evolutionary rates within the P. erythrurus and R. kukunoris lineages. [file 12862_2015_371_MOESM4_ESM.xls]

## Sheet: Sheet1
Table S3. GO categories showing accelerated evolutionary rates within the P. erythrurus and R. kukunoris lineages.
GO ID	Description	Taxonomy	Number of involved genes	Ka/Ks in high altitude species	Ka/Ks in low altitude species	P value
P.erythrurus lineage
GO:0008150	biological process	biological process	2956	0.123875	0.0744878	1.55895e-107
GO:0097159	organic cyclic compound binding	molecular function	1175	0.111653	0.0475732	4.95371e-107
GO:0097159	organic cyclic compound binding	molecular function	1175	0.111653	0.0475732	4.95371e-107
GO:0009987	cellular process	biological process	2367	0.117126	0.0659267	1.09936e-104
GO:0005488	binding	molecular function	2328	0.116423	0.065898	9.83545e-102
GO:0003676	nucleic acid binding	molecular function	696	0.106046	0.0347506	6.143e-100
GO:0003674	molecular function	molecular function	2861	0.120406	0.0731871	4.45742e-98
GO:0050896	response to stimulus	biological process	906	0.106381	0.0419089	5.6417e-97
GO:0019222	regulation of metabolic process	biological process	974	0.104081	0.0416542	1.2524e-92
GO:0006950	response to stress	biological process	391	0.114584	0.0293462	3.51703e-91
GO:0065007	biological regulation	biological process	1550	0.109404	0.0556992	1.64816e-89
GO:0051716	cellular response to stimulus	biological process	684	0.101322	0.0348136	6.70047e-89
GO:0050789	regulation of biological process	biological process	1495	0.107991	0.0541974	1.88089e-88
GO:0010468	regulation of gene expression	biological process	594	0.101319	0.0307617	8.47607e-87
GO:0060255	regulation of macromolecule metabolic process	biological process	807	0.0987513	0.0365434	2.61844e-86
GO:0009889	regulation of biosynthetic process	biological process	590	0.101439	0.0312254	3.22568e-86
GO:0080090	regulation of primary metabolic process	biological process	854	0.0983346	0.037522	3.83956e-86
GO:0050794	regulation of cellular process	biological process	1406	0.105715	0.0520714	6.71776e-86
GO:0048518	positive regulation of biological process	biological process	619	0.103009	0.0336758	3.32652e-84
GO:0019219	regulation of nucleobase-containing compound metabolic process	biological process	603	0.100026	0.0318148	3.83302e-84
GO:0031323	regulation of cellular metabolic process	biological process	880	0.098739	0.0388949	2.95848e-83
GO:0048522	positive regulation of cellular process	biological process	567	0.101981	0.0318704	1.93986e-82
GO:0051171	regulation of nitrogen compound metabolic process	biological process	632	0.0982606	0.0322451	2.53765e-82
GO:0033554	cellular response to stress	biological process	250	0.10906	0.0216357	1.39465e-81
GO:0010556	regulation of macromolecule biosynthetic process	biological process	564	0.097694	0.0297993	2.24291e-81
GO:0031326	regulation of cellular biosynthetic process	biological process	583	0.0977038	0.0305591	1.6647e-80
GO:2000112	regulation of cellular macromolecule biosynthetic process	biological process	555	0.0971278	0.0295102	5.52349e-80
GO:0007165	signal transduction	biological process	469	0.0996152	0.0277207	2.25128e-79
GO:0051252	regulation of RNA metabolic process	biological process	491	0.0979619	0.0272003	7.11149e-79
GO:0006355	regulation of transcription, DNA-dependent	biological process	453	0.0964208	0.0264991	6.73745e-75
GO:2001141	regulation of RNA biosynthetic process	biological process	458	0.0952349	0.0264784	7.24814e-74
GO:0006974	response to DNA damage stimulus	biological process	180	0.109708	0.0185616	2.0143e-72
GO:0003677	DNA binding	molecular function	321	0.100332	0.0244166	6.8992e-72
GO:0048583	regulation of response to stimulus	biological process	323	0.0976612	0.023107	5.87218e-68
GO:0009893	positive regulation of metabolic process	biological process	387	0.0899053	0.0238685	6.947e-64
GO:0051173	positive regulation of nitrogen compound metabolic process	biological process	230	0.100318	0.018479	1.59687e-62
GO:0031325	positive regulation of cellular metabolic process	biological process	367	0.0894614	0.0232368	1.7852e-62
GO:0042221	response to chemical stimulus	biological process	360	0.0881189	0.0243795	4.68949e-62
GO:0045935	positive regulation of nucleobase-containing compound metabolic process	biological process	224	0.0984689	0.0181242	4.23705e-61
GO:0010604	positive regulation of macromolecule metabolic process	biological process	364	0.0868896	0.0229233	2.22251e-60
GO:0009891	positive regulation of biosynthetic process	biological process	237	0.0984326	0.0187601	4.05488e-59
GO:0031328	positive regulation of cellular biosynthetic process	biological process	231	0.097191	0.0185504	4.13823e-58
GO:0010557	positive regulation of macromolecule biosynthetic process	biological process	210	0.100965	0.0176955	1.15349e-55
GO:0006357	regulation of transcription from RNA polymerase II promoter	biological process	211	0.0937044	0.0177295	9.24477e-53
GO:0051254	positive regulation of RNA metabolic process	biological process	199	0.0922075	0.0163823	1.11613e-52
GO:0045893	positive regulation of transcription, DNA-dependent	biological process	182	0.0961361	0.0158685	1.96245e-50
GO:0010628	positive regulation of gene expression	biological process	200	0.0931505	0.0171283	5.33217e-50
GO:0002376	immune system process	biological process	163	0.0920033	0.0165991	6.53044e-50
GO:0042127	regulation of cell proliferation	biological process	187	0.094669	0.018308	3.92788e-49
GO:0007166	cell surface receptor signaling pathway	biological process	164	0.0981394	0.017153	2.49779e-47
GO:0048584	positive regulation of response to stimulus	biological process	152	0.0984218	0.0169821	2.16065e-44
GO:0045944	positive regulation of transcription from RNA polymerase II promoter	biological process	111	0.10594	0.0132423	8.59576e-43
GO:0008284	positive regulation of cell proliferation	biological process	98	0.0904766	0.0137195	2.90308e-32
GO:0042493	response to drug	biological process	53	0.105632	0.0111636	3.24529e-31
GO:0043565	sequence-specific DNA binding	molecular function	72	0.087506	0.0129268	1.1992e-27
GO:0001071	nucleic acid binding transcription factor activity	molecular function	97	0.0786807	0.0141389	1.66745e-25
GO:0003700	sequence-specific DNA binding transcription factor activity	molecular function	97	0.0786807	0.0141389	1.66745e-25
GO:0044212	transcription regulatory region DNA binding	molecular function	52	0.0877703	0.0113981	2.2677e-21
GO:0000975	regulatory region DNA binding	molecular function	55	0.0843935	0.0114144	2.99026e-21
GO:0001067	regulatory region nucleic acid binding	molecular function	55	0.0843935	0.0114144	2.99026e-21
GO:0002682	regulation of immune system process	biological process	95	0.0616515	0.0130949	1.69966e-20
GO:0050776	regulation of immune response	biological process	45	0.0773347	0.0103123	1.42794e-17
GO:0002684	positive regulation of immune system process	biological process	55	0.0725006	0.0115418	4.90643e-17
GO:0050865	regulation of cell activation	biological process	37	0.0939973	0.0111842	8.98508e-17
GO:0002694	regulation of leukocyte activation	biological process	35	0.0948994	0.0112465	2.74496e-16
GO:0051249	regulation of lymphocyte activation	biological process	32	0.0960548	0.0112584	9.95404e-15
GO:0002696	positive regulation of leukocyte activation	biological process	28	0.0921135	0.0109744	1.22693e-13
GO:0050867	positive regulation of cell activation	biological process	29	0.0887242	0.0108885	1.81461e-13
GO:0051251	positive regulation of lymphocyte activation	biological process	26	0.0934212	0.010895	2.22477e-13
GO:0010466	negative regulation of peptidase activity	biological process	22	0.201348	0.064621	7.69416e-06
GO:0050778	positive regulation of immune response	biological process	28	0.0397241	0.00935982	2.41432e-05
GO:0071702	organic substance transport	biological process	53	0.170931	0.0928322	3.18921e-05
GO:0000287	magnesium ion binding	molecular function	44	0.166611	0.0812687	0.000135171
GO:0005215	transporter activity	molecular function	154	0.140426	0.0963865	0.000137232
GO:0002253	activation of immune response	biological process	24	0.038806	0.00933895	0.000141823
GO:0008233	peptidase activity	molecular function	139	0.144649	0.100861	0.000149902
GO:0022857	transmembrane transporter activity	molecular function	98	0.147464	0.089471	0.000262341
GO:0055085	transmembrane transport	biological process	93	0.138129	0.087355	0.000348388
GO:0006446	regulation of translational initiation	biological process	48	0.0880287	0.035336	0.000360011
GO:0006810	transport	biological process	599	0.105071	0.0870593	0.000373125
GO:0003723	RNA binding	molecular function	334	0.105228	0.0820238	0.000429074
GO:0051028	mRNA transport	biological process	33	0.0734721	0.0265917	0.000531311
GO:0051234	establishment of localization	biological process	610	0.104344	0.0876183	0.000691089
GO:0052547	regulation of peptidase activity	biological process	50	0.131458	0.0709451	0.000886088
GO:0006508	proteolysis	biological process	194	0.11243	0.0854157	0.00117422
GO:0046483	heterocycle metabolic process	biological process	876	0.115957	0.102733	0.00158
GO:0006406	mRNA export from nucleus	biological process	20	0.0563568	0.0155204	0.00161735
GO:0071704	organic substance metabolic process	biological process	1004	0.116362	0.104041	0.00171122
GO:0000077	DNA damage checkpoint	biological process	25	0.145847	0.0826747	0.00225905
GO:0015031	protein transport	biological process	295	0.101576	0.0802234	0.00228549
GO:0003743	translation initiation factor activity	molecular function	39	0.0803414	0.0346675	0.00232194
GO:0045184	establishment of protein localization	biological process	302	0.100836	0.0799252	0.00235081
GO:0071841	cellular component organization or biogenesis at cellular level	biological process	642	0.110411	0.0959538	0.00252106
GO:0006839	mitochondrial transport	biological process	24	0.143577	0.0545034	0.00252543
GO:0006725	cellular aromatic compound metabolic process	biological process	872	0.115438	0.102935	0.00265742
GO:0006725	cellular aromatic compound metabolic process	biological process	872	0.115438	0.102935	0.00265742
GO:0006869	lipid transport	biological process	27	0.207671	0.124481	0.00265969
GO:0017038	protein import	biological process	49	0.107753	0.0577875	0.00281921
GO:0006066	alcohol metabolic process	biological process	44	0.153331	0.0907353	0.00294704
GO:0022892	substrate-specific transporter activity	molecular function	124	0.132835	0.0955117	0.00299083
GO:0006200	ATP catabolic process	biological process	42	0.100936	0.0596637	0.00305112
GO:0022604	regulation of cell morphogenesis	biological process	31	0.128547	0.0615797	0.00339774
GO:0010467	gene expression	biological process	27	0.0836289	0.0360844	0.00397828
GO:0022891	substrate-specific transmembrane transporter activity	molecular function	87	0.13343	0.0874228	0.00414368
GO:0002757	immune response-activating signal transduction	biological process	22	0.0289894	0.00905442	0.00434327
GO:0002764	immune response-regulating signaling pathway	biological process	22	0.0289894	0.00905442	0.00434327
GO:0044260	cellular macromolecule metabolic process	biological process	1182	0.112903	0.102638	0.00441439
GO:0004222	metalloendopeptidase activity	molecular function	20	0.159129	0.081853	0.00468349
GO:0051186	cofactor metabolic process	biological process	129	0.120977	0.0909658	0.00473001
GO:0046700	heterocycle catabolic process	biological process	120	0.113989	0.0835353	0.00515266
GO:0008152	metabolic process	biological process	1928	0.119345	0.111045	0.0051853
GO:0007584	response to nutrient	biological process	30	0.166018	0.0970573	0.00546186
GO:0007051	spindle organization	biological process	24	0.276197	0.148136	0.00570671
GO:0036094	small molecule binding	molecular function	650	0.112774	0.0999818	0.00612263
GO:0006807	nitrogen compound metabolic process	biological process	894	0.114993	0.103949	0.0061355
GO:0000166	nucleotide binding	molecular function	613	0.112924	0.0996207	0.00620834
GO:0009166	nucleotide catabolic process	biological process	103	0.095829	0.0678189	0.00628381
GO:0050657	nucleic acid transport	biological process	40	0.0938298	0.0517573	0.00640997
GO:0050658	RNA transport	biological process	40	0.0938298	0.0517573	0.00640997
GO:0051236	establishment of RNA localization	biological process	40	0.0938298	0.0517573	0.00640997
GO:0070011	peptidase activity, acting on L-amino acid peptides	molecular function	127	0.14078	0.108181	0.00650371
GO:0090304	nucleic acid metabolic process	biological process	613	0.113118	0.100211	0.0068746
GO:0043170	macromolecule metabolic process	biological process	1291	0.114068	0.104792	0.00712008
GO:0052548	regulation of endopeptidase activity	biological process	44	0.129334	0.0803181	0.00729578
GO:0004175	endopeptidase activity	molecular function	65	0.12064	0.084108	0.00732881
GO:0006811	ion transport	biological process	103	0.151068	0.110478	0.00749732
GO:0071842	cellular component organization at cellular level	biological process	587	0.109087	0.0960979	0.00778325
GO:0034641	cellular nitrogen compound metabolic process	biological process	877	0.11295	0.102244	0.00821206
GO:0006195	purine nucleotide catabolic process	biological process	102	0.0923552	0.0655242	0.00834815
GO:0006139	nucleobase-containing compound metabolic process	biological process	810	0.111961	0.101141	0.00856193
GO:0031570	DNA integrity checkpoint	biological process	27	0.159834	0.104665	0.00875616
GO:0008202	steroid metabolic process	biological process	43	0.136183	0.0875908	0.0087719
GO:0070838	divalent metal ion transport	biological process	24	0.153287	0.084115	0.00913113
GO:0072511	divalent inorganic cation transport	biological process	24	0.153287	0.084115	0.00913113
GO:0006397	mRNA processing	biological process	121	0.0727147	0.0511098	0.00929221
GO:0044270	cellular nitrogen compound catabolic process	biological process	114	0.10015	0.0732656	0.00939878
GO:0019216	regulation of lipid metabolic process	biological process	38	0.202192	0.119371	0.00977417
GO:0070925	organelle assembly	biological process	35	0.237298	0.14267	0.0108822
GO:0006979	response to oxidative stress	biological process	45	0.0858781	0.0509572	0.0111837
GO:0009143	nucleoside triphosphate catabolic process	biological process	100	0.0917753	0.0661008	0.0116166
GO:0009146	purine nucleoside triphosphate catabolic process	biological process	100	0.0917753	0.0661008	0.0116166
GO:0031123	RNA 3'-end processing	biological process	32	0.0895322	0.0451901	0.0125089
GO:0006417	regulation of translation	biological process	108	0.0831752	0.0592977	0.0126038
GO:0072523	purine-containing compound catabolic process	biological process	104	0.0958474	0.071192	0.0128997
GO:0006767	water-soluble vitamin metabolic process	biological process	31	0.145219	0.0895481	0.0131382
GO:0046434	organophosphate catabolic process	biological process	110	0.0927709	0.0687973	0.0134415
GO:0044237	cellular metabolic process	biological process	1735	0.114178	0.106832	0.0136771
GO:0009991	response to extracellular stimulus	biological process	41	0.13972	0.0922489	0.013987
GO:0009203	ribonucleoside triphosphate catabolic process	biological process	97	0.0892283	0.06418	0.014225
GO:0009207	purine ribonucleoside triphosphate catabolic process	biological process	97	0.0892283	0.06418	0.014225
GO:0009154	purine ribonucleotide catabolic process	biological process	100	0.0896005	0.0646594	0.0143711
GO:0009261	ribonucleotide catabolic process	biological process	100	0.0896005	0.0646594	0.0143711
GO:0006913	nucleocytoplasmic transport	biological process	66	0.0794636	0.0520247	0.0152174
GO:0051188	cofactor biosynthetic process	biological process	62	0.134488	0.0931741	0.0154795
GO:0006766	vitamin metabolic process	biological process	42	0.146114	0.10255	0.0155888
GO:0006163	purine nucleotide metabolic process	biological process	138	0.103544	0.0816827	0.0165071
GO:0051168	nuclear export	biological process	33	0.0677167	0.0361139	0.0168725
GO:0030001	metal ion transport	biological process	57	0.171955	0.121401	0.0171154
GO:0071156	regulation of cell cycle arrest	biological process	82	0.101594	0.0765039	0.0174407
GO:0015075	ion transmembrane transporter activity	molecular function	70	0.143891	0.101243	0.0176619
GO:0046034	ATP metabolic process	biological process	65	0.113429	0.0846506	0.0181953
GO:0006732	coenzyme metabolic process	biological process	114	0.117423	0.0928384	0.018878
GO:0046907	intracellular transport	biological process	304	0.0948221	0.0802314	0.0202617
GO:0022613	ribonucleoprotein complex biogenesis	biological process	97	0.0862786	0.0605362	0.021548
GO:0060589	nucleoside-triphosphatase regulator activity	molecular function	63	0.122004	0.0894019	0.0235702
GO:0009411	response to UV	biological process	23	0.105715	0.0836585	0.0235705
GO:0009150	purine ribonucleotide metabolic process	biological process	136	0.101747	0.0810806	0.0238005
GO:0016817	hydrolase activity, acting on acid anhydrides	molecular function	223	0.104082	0.0882313	0.0250264
GO:0016462	pyrophosphatase activity	molecular function	223	0.104082	0.0882313	0.0250264
GO:0016818	hydrolase activity, acting on acid anhydrides, in phosphorus-containing anhydrides	molecular function	223	0.104082	0.0882313	0.0250264
GO:0016071	mRNA metabolic process	biological process	220	0.064268	0.0509465	0.0252445
GO:0009057	macromolecule catabolic process	biological process	242	0.107624	0.090607	0.0260009
GO:0034655	nucleobase-containing compound catabolic process	biological process	106	0.0965293	0.0733257	0.0268952
GO:0006996	organelle organization	biological process	408	0.112042	0.0997804	0.0273628
GO:0032990	cell part morphogenesis	biological process	26	0.120071	0.0657388	0.0281388
GO:0072503	cellular divalent inorganic cation homeostasis	biological process	21	0.121061	0.0650413	0.0290991
GO:0051169	nuclear transport	biological process	67	0.0769785	0.0536544	0.0295817
GO:0071840	cellular component organization or biogenesis	biological process	762	0.110244	0.100997	0.0297134
GO:0006405	RNA export from nucleus	biological process	25	0.0609479	0.0294725	0.0300491
GO:0030234	enzyme regulator activity	molecular function	152	0.100574	0.08198	0.0304598
GO:0019439	aromatic compound catabolic process	biological process	114	0.102863	0.0807709	0.0306715
GO:0019904	protein domain specific binding	molecular function	92	0.0924841	0.0697314	0.0323431
GO:0009605	response to external stimulus	biological process	101	0.108609	0.0863276	0.0329912
GO:0009259	ribonucleotide metabolic process	biological process	142	0.102817	0.0838917	0.0333169
GO:0071843	cellular component biogenesis at cellular level	biological process	100	0.0862222	0.0629687	0.033912
GO:0046982	protein heterodimerization activity	molecular function	72	0.135467	0.0974324	0.0347028
GO:0031124	mRNA 3'-end processing	biological process	28	0.0702267	0.0346132	0.034848
GO:0008237	metallopeptidase activity	molecular function	38	0.157037	0.111881	0.0356548
GO:0010608	posttranscriptional regulation of gene expression	biological process	147	0.0939931	0.075859	0.0375052
GO:0044238	primary metabolic process	biological process	1701	0.114119	0.108167	0.0376327
GO:0002474	antigen processing and presentation of peptide antigen via MHC class I	biological process	30	0.0437371	0.0242608	0.0380616
GO:0006302	double-strand break repair	biological process	36	0.220896	0.158187	0.0389397
GO:0031667	response to nutrient levels	biological process	38	0.132697	0.0935292	0.0390253
GO:0044262	cellular carbohydrate metabolic process	biological process	44	0.144973	0.103847	0.0422763
GO:0015980	energy derivation by oxidation of organic compounds	biological process	22	0.168163	0.0999623	0.0430361
GO:0034220	ion transmembrane transport	biological process	39	0.159995	0.112297	0.0432834
GO:0010212	response to ionizing radiation	biological process	30	0.119317	0.083284	0.0437383
GO:0071844	cellular component assembly at cellular level	biological process	195	0.122451	0.103964	0.0441982
GO:0001666	response to hypoxia	biological process	42	0.137735	0.104048	0.0449651
GO:0006812	cation transport	biological process	81	0.145656	0.113774	0.0455865
GO:0006694	steroid biosynthetic process	biological process	29	0.156943	0.102315	0.0462279
GO:0010564	regulation of cell cycle process	biological process	123	0.103772	0.0852778	0.0470051
GO:0048545	response to steroid hormone stimulus	biological process	41	0.104608	0.0733063	0.0487979
GO:0044265	cellular macromolecule catabolic process	biological process	230	0.104819	0.0898065	0.049381
GO:0005976	polysaccharide metabolic process	biological process	23	0.172139	0.114624	0.049534
R. kukunoris lineage
GO:0071214	cellular response to abiotic stimulus	biological process	24	0.217102	0.0252457	1.46986e-08
GO:0016311	dephosphorylation	biological process	46	0.180965	0.0465208	1.53892e-08
GO:0031397	negative regulation of protein ubiquitination	biological process	40	0.0526393	0.0058133	2.03129e-07
GO:0016791	phosphatase activity	molecular function	56	0.163531	0.0496899	2.29287e-07
GO:0065009	regulation of molecular function	biological process	385	0.086552	0.0521274	4.96276e-07
GO:0042393	histone binding	molecular function	32	0.0716323	0.0130594	1.84439e-06
GO:0006793	phosphorus metabolic process	biological process	211	0.0856554	0.0462964	5.41629e-06
GO:0006796	phosphate-containing compound metabolic process	biological process	211	0.0856554	0.0462964	5.41629e-06
GO:0016788	hydrolase activity, acting on ester bonds	molecular function	179	0.126643	0.0728497	7.04872e-06
GO:0050790	regulation of catalytic activity	biological process	329	0.0846547	0.0514389	7.22781e-06
GO:0006470	protein dephosphorylation	biological process	36	0.192916	0.0608279	7.38496e-06
GO:0008565	protein transporter activity	molecular function	36	0.0864052	0.0230474	8.56001e-06
GO:0005515	protein binding	molecular function	1320	0.0916871	0.0740338	9.78619e-06
GO:0070646	protein modification by small protein removal	biological process	39	0.111543	0.0301111	1.42229e-05
GO:0009605	response to external stimulus	biological process	101	0.123327	0.049573	1.49232e-05
GO:0051168	nuclear export	biological process	33	0.108966	0.0322289	2.64431e-05
GO:0031396	regulation of protein ubiquitination	biological process	64	0.0728707	0.0239584	2.85595e-05
GO:0019899	enzyme binding	molecular function	239	0.0891407	0.0571354	2.88264e-05
GO:0007411	axon guidance	biological process	27	0.244996	0.0362066	2.94502e-05
GO:0006464	protein modification process	biological process	491	0.0850709	0.0601119	3.17066e-05
GO:0051336	regulation of hydrolase activity	biological process	161	0.116253	0.0606865	3.2528e-05
GO:0019538	protein metabolic process	biological process	712	0.0964869	0.0734541	3.51427e-05
GO:0006352	transcription initiation, DNA-dependent	biological process	45	0.222853	0.0955911	4.06299e-05
GO:0019219	regulation of nucleobase-containing compound metabolic process	biological process	603	0.101366	0.0758475	4.88784e-05
GO:0004721	phosphoprotein phosphatase activity	molecular function	33	0.213267	0.0748001	5.28302e-05
GO:0051171	regulation of nitrogen compound metabolic process	biological process	632	0.0985076	0.0743408	6.77239e-05
GO:0051427	hormone receptor binding	molecular function	22	0.0542669	0.00567205	7.16639e-05
GO:0043085	positive regulation of catalytic activity	biological process	180	0.0937969	0.0527235	7.28551e-05
GO:0044267	cellular protein metabolic process	biological process	620	0.0917646	0.0690967	0.000103692
GO:0032320	positive regulation of Ras GTPase activity	biological process	24	0.24103	0.0701075	0.000105463
GO:0010604	positive regulation of macromolecule metabolic process	biological process	364	0.0918203	0.0638405	0.000121069
GO:0006357	regulation of transcription from RNA polymerase II promoter	biological process	211	0.113518	0.0702699	0.00013377
GO:0042578	phosphoric ester hydrolase activity	molecular function	70	0.148392	0.0681513	0.000145245
GO:0045935	positive regulation of nucleobase-containing compound metabolic process	biological process	224	0.13024	0.0844555	0.000146895
GO:0006566	threonine metabolic process	biological process	20	0.133845	0.0412018	0.000171219
GO:0000082	G1/S transition of mitotic cell cycle	biological process	21	0.135905	0.0568078	0.000180726
GO:0009628	response to abiotic stimulus	biological process	138	0.103773	0.0605716	0.000184624
GO:0051254	positive regulation of RNA metabolic process	biological process	199	0.126667	0.081516	0.000196592
GO:0044237	cellular metabolic process	biological process	1735	0.0309394	0.0269878	0.000210519
GO:0051186	cofactor metabolic process	biological process	129	0.126268	0.0733198	0.000215477
GO:0008047	enzyme activator activity	molecular function	64	0.120131	0.0530207	0.000250913
GO:0032318	regulation of Ras GTPase activity	biological process	31	0.244353	0.0793959	0.0002578
GO:0051169	nuclear transport	biological process	67	0.0710643	0.0323353	0.000261157
GO:0050794	regulation of cellular process	biological process	1406	0.094618	0.0802205	0.000261568
GO:0044093	positive regulation of molecular function	biological process	216	0.0922539	0.0585392	0.000335953
GO:0005096	GTPase activator activity	molecular function	32	0.173694	0.0634213	0.00040423
GO:0043087	regulation of GTPase activity	biological process	58	0.139282	0.0595367	0.000473752
GO:0051173	positive regulation of nitrogen compound metabolic process	biological process	230	0.131259	0.08905	0.000473934
GO:0004221	ubiquitin thiolesterase activity	molecular function	24	0.0994747	0.0244574	0.000488661
GO:0009118	regulation of nucleoside metabolic process	biological process	59	0.136976	0.0590525	0.00050754
GO:0033124	regulation of GTP catabolic process	biological process	59	0.136976	0.0590525	0.00050754
GO:0044238	primary metabolic process	biological process	1701	0.0310164	0.0273826	0.000571369
GO:0006913	nucleocytoplasmic transport	biological process	66	0.0714128	0.0341503	0.000578956
GO:0009893	positive regulation of metabolic process	biological process	387	0.092639	0.0679468	0.000595734
GO:0032868	response to insulin stimulus	biological process	32	0.0610777	0.0127117	0.000631903
GO:0044260	cellular macromolecule metabolic process	biological process	1182	0.0244118	0.0211177	0.000663367
GO:0032774	RNA biosynthetic process	biological process	162	0.12429	0.0775116	0.000675213
GO:0010564	regulation of cell cycle process	biological process	123	0.0749725	0.0427393	0.000694298
GO:0005083	small GTPase regulator activity	molecular function	41	0.172543	0.0703503	0.000718703
GO:0043170	macromolecule metabolic process	biological process	1291	0.0259543	0.0226182	0.000767926
GO:0051345	positive regulation of hydrolase activity	biological process	93	0.120622	0.0641221	0.000813442
GO:0031325	positive regulation of cellular metabolic process	biological process	367	0.0946589	0.0699051	0.000918697
GO:0006544	glycine metabolic process	biological process	24	0.155924	0.0624591	0.000964757
GO:0009891	positive regulation of biosynthetic process	biological process	237	0.121555	0.0859154	0.00102781
GO:0043632	modification-dependent macromolecule catabolic process	biological process	105	0.0688879	0.0346524	0.00107841
GO:0007584	response to nutrient	biological process	30	0.152635	0.0462213	0.00113407
GO:0006563	L-serine metabolic process	biological process	22	0.144309	0.0575003	0.00114348
GO:0019941	modification-dependent protein catabolic process	biological process	104	0.0693209	0.0351054	0.00117719
GO:0016758	transferase activity, transferring hexosyl groups	molecular function	33	0.0857386	0.0284048	0.00135747
GO:0045893	positive regulation of transcription, DNA-dependent	biological process	182	0.131708	0.0906845	0.00138181
GO:0008152	metabolic process	biological process	1928	0.0348592	0.0313438	0.00154034
GO:0030234	enzyme regulator activity	molecular function	152	0.0854599	0.050784	0.00154641
GO:0008234	cysteine-type peptidase activity	molecular function	43	0.262995	0.128954	0.00159318
GO:0016667	oxidoreductase activity, acting on a sulfur group of donors	molecular function	24	0.371381	0.13821	0.00160337
GO:0031399	regulation of protein modification process	biological process	221	0.0643997	0.0419204	0.00166169
GO:0043412	macromolecule modification	biological process	533	0.0878679	0.0694032	0.00169143
GO:0044087	regulation of cellular component biogenesis	biological process	51	0.185853	0.0926258	0.00183968
GO:0019362	pyridine nucleotide metabolic process	biological process	27	0.0762322	0.027911	0.00190398
GO:0072524	pyridine-containing compound metabolic process	biological process	27	0.0762322	0.027911	0.00190398
GO:0043547	positive regulation of GTPase activity	biological process	34	0.148248	0.0625316	0.00195719
GO:0031667	response to nutrient levels	biological process	38	0.150298	0.0540272	0.00195825
GO:0006511	ubiquitin-dependent protein catabolic process	biological process	102	0.0709514	0.0372186	0.0019916
GO:0009991	response to extracellular stimulus	biological process	41	0.145243	0.0526117	0.00200787
GO:0006979	response to oxidative stress	biological process	45	0.10579	0.0497378	0.00226113
GO:0044283	small molecule biosynthetic process	biological process	117	0.126271	0.0831274	0.00227735
GO:0030695	GTPase regulator activity	molecular function	58	0.119102	0.0571333	0.00232374
GO:0010628	positive regulation of gene expression	biological process	200	0.115476	0.0823057	0.00234085
GO:0065008	regulation of biological quality	biological process	301	0.124251	0.0966989	0.00267543
GO:0006140	regulation of nucleotide metabolic process	biological process	77	0.131109	0.0676454	0.00270213
GO:0006732	coenzyme metabolic process	biological process	114	0.108195	0.0679127	0.00284321
GO:0016579	protein deubiquitination	biological process	32	0.0726932	0.0253757	0.00293312
GO:0031323	regulation of cellular metabolic process	biological process	880	0.0891484	0.074858	0.00298555
GO:0016491	oxidoreductase activity	molecular function	233	0.164504	0.12212	0.00329426
GO:0016070	RNA metabolic process	biological process	434	0.0864164	0.0677456	0.00329835
GO:0031328	positive regulation of cellular biosynthetic process	biological process	231	0.119894	0.0873745	0.00332477
GO:0046496	nicotinamide nucleotide metabolic process	biological process	25	0.074038	0.0278704	0.00335933
GO:0009790	embryo development	biological process	58	0.176144	0.107576	0.00364521
GO:0015031	protein transport	biological process	295	0.0649031	0.0461488	0.00378027
GO:0030811	regulation of nucleotide catabolic process	biological process	71	0.129411	0.0670097	0.0043624
GO:0033121	regulation of purine nucleotide catabolic process	biological process	71	0.129411	0.0670097	0.0043624
GO:0010557	positive regulation of macromolecule biosynthetic process	biological process	210	0.121137	0.0891654	0.00443967
GO:0031570	DNA integrity checkpoint	biological process	27	0.157915	0.0731119	0.00444029
GO:0044249	cellular biosynthetic process	biological process	557	0.10679	0.0877267	0.00446445
GO:0019222	regulation of metabolic process	biological process	974	0.0910624	0.0778748	0.0044896
GO:0016798	hydrolase activity, acting on glycosyl bonds	molecular function	22	0.333202	0.158655	0.00459253
GO:0010921	regulation of phosphatase activity	biological process	21	0.152864	0.0527967	0.00463386
GO:0022402	cell cycle process	biological process	204	0.0855557	0.0622153	0.00507819
GO:0051603	proteolysis involved in cellular protein catabolic process	biological process	115	0.0732291	0.0421739	0.00509101
GO:0015077	monovalent inorganic cation transmembrane transporter activity	molecular function	25	0.0781377	0.0119604	0.00530936
GO:0071103	DNA conformation change	biological process	26	0.0816509	0.0354388	0.00547667
GO:0043393	regulation of protein binding	biological process	22	0.105038	0.0269425	0.00556973
GO:0045184	establishment of protein localization	biological process	302	0.065601	0.0478959	0.00557124
GO:0004519	endonuclease activity	molecular function	26	0.119112	0.0476162	0.00580894
GO:0060589	nucleoside-triphosphatase regulator activity	molecular function	63	0.114873	0.0601294	0.005813
GO:0032869	cellular response to insulin stimulus	biological process	28	0.0499645	0.0126315	0.00624966
GO:0045637	regulation of myeloid cell differentiation	biological process	25	0.128369	0.0543871	0.00659393
GO:0044248	cellular catabolic process	biological process	465	0.0813851	0.0651663	0.00670834
GO:0048523	negative regulation of cellular process	biological process	520	0.0956549	0.0781076	0.00672926
GO:0009058	biosynthetic process	biological process	651	0.103635	0.0868067	0.00724351
GO:0015078	hydrogen ion transmembrane transporter activity	molecular function	20	0.115045	0.0130719	0.00733315
GO:0051252	regulation of RNA metabolic process	biological process	491	0.0947459	0.077327	0.00733797
GO:0008233	peptidase activity	molecular function	139	0.111017	0.0778076	0.00736325
GO:0051028	mRNA transport	biological process	33	0.110527	0.0503668	0.00755053
GO:0000077	DNA damage checkpoint	biological process	25	0.157105	0.0774408	0.00783944
GO:0051020	GTPase binding	molecular function	31	0.0430712	0.0125292	0.00785317
GO:0006508	proteolysis	biological process	194	0.0923043	0.0669837	0.00799592
GO:0031401	positive regulation of protein modification process	biological process	130	0.0608186	0.0375747	0.00799669
GO:0051493	regulation of cytoskeleton organization	biological process	46	0.0427049	0.0154589	0.00804146
GO:0009792	embryo development ending in birth or egg hatching	biological process	36	0.186602	0.115136	0.00838986
GO:0001666	response to hypoxia	biological process	42	0.10598	0.0556062	0.00845224
GO:0003824	catalytic activity	molecular function	1455	0.031363	0.0285889	0.00859237
GO:0009072	aromatic amino acid family metabolic process	biological process	33	0.118472	0.053244	0.00867164
GO:0044265	cellular macromolecule catabolic process	biological process	230	0.0684363	0.0484452	0.00870589
GO:0071156	regulation of cell cycle arrest	biological process	82	0.0749973	0.0445505	0.00910576
GO:0003714	transcription corepressor activity	molecular function	29	0.0955084	0.0412383	0.00910844
GO:0044281	small molecule metabolic process	biological process	671	0.0895512	0.07596	0.00967132
GO:0042592	homeostatic process	biological process	147	0.159258	0.118907	0.00990505
GO:0006570	tyrosine metabolic process	biological process	21	0.138534	0.0464458	0.00991845
GO:0006605	protein targeting	biological process	125	0.0645929	0.0398039	0.0102577
GO:0031625	ubiquitin protein ligase binding	molecular function	37	0.0826847	0.0397256	0.010591
GO:0044389	small conjugating protein ligase binding	molecular function	37	0.0826847	0.0397256	0.010591
GO:0003712	transcription cofactor activity	molecular function	107	0.0795149	0.0504848	0.0106187
GO:0051347	positive regulation of transferase activity	biological process	56	0.0654394	0.0276968	0.0109117
GO:0031329	regulation of cellular catabolic process	biological process	121	0.0941503	0.061732	0.0110153
GO:0043566	structure-specific DNA binding	molecular function	50	0.119373	0.0685275	0.0110535
GO:0002478	antigen processing and presentation of exogenous peptide antigen	biological process	36	0.0305849	0.0067805	0.0116743
GO:0016627	oxidoreductase activity, acting on the CH-CH group of donors	molecular function	29	0.243007	0.109434	0.0118294
GO:0000989	transcription factor binding transcription factor activity	molecular function	110	0.0792306	0.0517602	0.0120188
GO:0050657	nucleic acid transport	biological process	40	0.0935808	0.0487623	0.0121424
GO:0050658	RNA transport	biological process	40	0.0935808	0.0487623	0.0121424
GO:0051236	establishment of RNA localization	biological process	40	0.0935808	0.0487623	0.0121424
GO:0006405	RNA export from nucleus	biological process	25	0.0973758	0.0374253	0.0126973
GO:0004518	nuclease activity	molecular function	54	0.111382	0.0688551	0.0129086
GO:0006720	isoprenoid metabolic process	biological process	23	0.133332	0.0658604	0.0136905
GO:0008283	cell proliferation	biological process	81	0.117129	0.0805618	0.0137307
GO:0005102	receptor binding	molecular function	144	0.0811158	0.0576882	0.0138426
GO:0017016	Ras GTPase binding	molecular function	25	0.0480432	0.0140879	0.0139527
GO:2000241	regulation of reproductive process	biological process	40	0.0665108	0.0286588	0.0140804
GO:0002237	response to molecule of bacterial origin	biological process	24	0.0928246	0.0410225	0.0142566
GO:2001141	regulation of RNA biosynthetic process	biological process	458	0.0965799	0.0799185	0.0144958
GO:0045944	positive regulation of transcription from RNA polymerase II promoter	biological process	111	0.111295	0.0755207	0.0145388
GO:0000988	protein binding transcription factor activity	molecular function	111	0.0869545	0.0586776	0.0146446
GO:0016310	phosphorylation	biological process	159	0.0675908	0.0460576	0.0147579
GO:0019884	antigen processing and presentation of exogenous antigen	biological process	38	0.0273456	0.00651209	0.014767
GO:0048522	positive regulation of cellular process	biological process	567	0.0966524	0.0815799	0.0147784
GO:0009056	catabolic process	biological process	524	0.0873982	0.0730871	0.0148588
GO:0009890	negative regulation of biosynthetic process	biological process	177	0.0768354	0.0541885	0.0151141
GO:0032496	response to lipopolysaccharide	biological process	22	0.0887557	0.0369445	0.0153245
GO:0046474	glycerophospholipid biosynthetic process	biological process	27	0.159279	0.0755157	0.0153854
GO:0035303	regulation of dephosphorylation	biological process	24	0.151197	0.0631072	0.0154059
GO:0016790	thiolester hydrolase activity	molecular function	32	0.111797	0.0447635	0.0157711
GO:0006355	regulation of transcription, DNA-dependent	biological process	453	0.0968981	0.0804417	0.0159565
GO:0044092	negative regulation of molecular function	biological process	159	0.0850266	0.0581593	0.0161185
GO:0043433	negative regulation of sequence-specific DNA binding transcription factor activity	biological process	23	0.170694	0.0484283	0.0161513
GO:0014070	response to organic cyclic compound	biological process	24	0.162421	0.0709535	0.0161732
GO:0051726	regulation of cell cycle	biological process	210	0.0705516	0.0532058	0.0161828
GO:0006935	chemotaxis	biological process	41	0.139412	0.0602111	0.0164304
GO:0042330	taxis	biological process	41	0.139412	0.0602111	0.0164304
GO:0043434	response to peptide hormone stimulus	biological process	46	0.0644936	0.0288918	0.0165422
GO:0043009	chordate embryonic development	biological process	35	0.176267	0.110767	0.0167903
GO:0018193	peptidyl-amino acid modification	biological process	116	0.0779284	0.0537542	0.0171558
GO:0032270	positive regulation of cellular protein metabolic process	biological process	149	0.0510485	0.033822	0.0173882
GO:0034599	cellular response to oxidative stress	biological process	26	0.112094	0.0512694	0.0174953
GO:0009055	electron carrier activity	molecular function	40	0.155513	0.0957884	0.0175068
GO:0051301	cell division	biological process	65	0.0940886	0.0607631	0.0181395
GO:0080090	regulation of primary metabolic process	biological process	854	0.0905105	0.0794391	0.0187997
GO:0031327	negative regulation of cellular biosynthetic process	biological process	175	0.076999	0.0548039	0.018898
GO:0006886	intracellular protein transport	biological process	188	0.0543977	0.0386624	0.0190995
GO:0006650	glycerophospholipid metabolic process	biological process	44	0.155507	0.0819188	0.0195199
GO:0032268	regulation of cellular protein metabolic process	biological process	338	0.0699158	0.0559609	0.0202719
GO:0048518	positive regulation of biological process	biological process	619	0.0939424	0.0807852	0.0203797
GO:0000075	cell cycle checkpoint	biological process	50	0.0943059	0.0577477	0.0207774
GO:0022904	respiratory electron transport chain	biological process	30	0.13048	0.0518509	0.0209982
GO:0045454	cell redox homeostasis	biological process	24	0.149381	0.0666956	0.0210036
GO:0006082	organic acid metabolic process	biological process	334	0.0978457	0.0812147	0.0212666
GO:0051056	regulation of small GTPase mediated signal transduction	biological process	28	0.117068	0.0450089	0.021586
GO:0031267	small GTPase binding	molecular function	27	0.0420502	0.0140148	0.0233543
GO:0019752	carboxylic acid metabolic process	biological process	331	0.0981993	0.0811033	0.0234233
GO:0043436	oxoacid metabolic process	biological process	331	0.0981993	0.0811033	0.0234233
GO:0006520	cellular amino acid metabolic process	biological process	234	0.0868503	0.0688823	0.0245123
GO:0051338	regulation of transferase activity	biological process	124	0.0579016	0.0356869	0.0247907
GO:0006725	cellular aromatic compound metabolic process	biological process	872	0.0204225	0.0185234	0.0250335
GO:0008022	protein C-terminus binding	molecular function	45	0.126224	0.0766448	0.025305
GO:0043161	proteasomal ubiquitin-dependent protein catabolic process	biological process	64	0.0679405	0.0390443	0.026384
GO:0040013	negative regulation of locomotion	biological process	21	0.080605	0.0240125	0.0270747
GO:0016757	transferase activity, transferring glycosyl groups	molecular function	53	0.0860904	0.049567	0.0271843
GO:0022403	cell cycle phase	biological process	119	0.0779954	0.0550956	0.0275935
GO:0009066	aspartate family amino acid metabolic process	biological process	68	0.11894	0.081134	0.0276884
GO:0004527	exonuclease activity	molecular function	25	0.0912127	0.0520806	0.0277224
GO:0010498	proteasomal protein catabolic process	biological process	65	0.067171	0.0390755	0.0287779
GO:0001701	in utero embryonic development	biological process	33	0.187411	0.123333	0.0297451
GO:0071704	organic substance metabolic process	biological process	1004	0.0226643	0.0207238	0.0298542
GO:0048610	cellular process involved in reproduction	biological process	115	0.0993884	0.0697818	0.0299443
GO:0006612	protein targeting to membrane	biological process	68	0.0469169	0.0184529	0.0316382
GO:0042180	cellular ketone metabolic process	biological process	351	0.0963191	0.0811909	0.0316817
GO:0009057	macromolecule catabolic process	biological process	242	0.0696534	0.0538119	0.0322134
GO:0044282	small molecule catabolic process	biological process	76	0.115023	0.0784265	0.0326512
GO:0045047	protein targeting to ER	biological process	60	0.0232985	0.00495552	0.0329338
GO:0072599	establishment of protein localization in endoplasmic reticulum	biological process	60	0.0232985	0.00495552	0.0329338
GO:0051187	cofactor catabolic process	biological process	30	0.0913879	0.044248	0.0334145
GO:0043069	negative regulation of programmed cell death	biological process	126	0.157399	0.119877	0.033991
GO:0006099	tricarboxylic acid cycle	biological process	27	0.086918	0.0408898	0.0343058
GO:0046356	acetyl-CoA catabolic process	biological process	27	0.086918	0.0408898	0.0343058
GO:0043254	regulation of protein complex assembly	biological process	29	0.194732	0.119247	0.0346336
GO:0060548	negative regulation of cell death	biological process	129	0.158775	0.120614	0.0354245
GO:0042277	peptide binding	molecular function	29	0.0477367	0.0221672	0.0365126
GO:0051270	regulation of cellular component movement	biological process	53	0.0875353	0.0526172	0.0366135
GO:0006613	cotranslational protein targeting to membrane	biological process	60	0.0231712	0.00517111	0.0370877
GO:0006614	SRP-dependent cotranslational protein targeting to membrane	biological process	59	0.0231202	0.00515972	0.0370877
GO:0009411	response to UV	biological process	23	0.0630644	0.0481342	0.0374385
GO:0010558	negative regulation of macromolecule biosynthetic process	biological process	169	0.0770644	0.0576693	0.0376382
GO:0006979	response to oxidative stress	biological process	64	0.105917	0.0657174	0.0384217
GO:0071375	cellular response to peptide hormone stimulus	biological process	30	0.0473416	0.0186152	0.0403207
GO:0001558	regulation of cell growth	biological process	44	0.132372	0.0845561	0.0404984
GO:0016053	organic acid biosynthetic process	biological process	80	0.109682	0.0778196	0.0409103
GO:0046394	carboxylic acid biosynthetic process	biological process	80	0.109682	0.0778196	0.0409103
GO:0010646	regulation of cell communication	biological process	285	0.0980671	0.0811487	0.0417472
GO:0006396	RNA processing	biological process	226	0.0700444	0.0552211	0.0420528
GO:0023051	regulation of signaling	biological process	281	0.0971479	0.0804588	0.0431842
GO:2000113	negative regulation of cellular macromolecule biosynthetic process	biological process	166	0.0777838	0.0586465	0.0432919
GO:0051098	regulation of binding	biological process	41	0.0843907	0.0452764	0.0438959
GO:0008610	lipid biosynthetic process	biological process	114	0.129763	0.0997032	0.0449413
GO:0043543	protein acylation	biological process	42	0.0876855	0.0497115	0.0452485
GO:0043066	negative regulation of apoptotic process	biological process	124	0.159704	0.123816	0.0452942
GO:0008757	S-adenosylmethionine-dependent methyltransferase activity	molecular function	34	0.0969941	0.058264	0.0458064
GO:0031145	anaphase-promoting complex-dependent proteasomal ubiquitin-dependent protein catabolic process	biological process	34	0.0420777	0.0178693	0.0462911
GO:0008380	RNA splicing	biological process	82	0.0441336	0.0259399	0.0463275
GO:0032147	activation of protein kinase activity	biological process	21	0.0552623	0.0177697	0.0468269
GO:0003697	single-stranded DNA binding	molecular function	26	0.130073	0.079219	0.0469274
GO:0009314	response to radiation	biological process	61	0.149798	0.106133	0.047154
GO:0031324	negative regulation of cellular metabolic process	biological process	268	0.0699793	0.0556689	0.0474302
GO:0009069	serine family amino acid metabolic process	biological process	106	0.0722465	0.0536815	0.0481665
GO:0019216	regulation of lipid metabolic process	biological process	38	0.0754292	0.0426499	0.0490815
GO:0048878	chemical homeostasis	biological process	87	0.154196	0.116107	0.0498379
GO:0046483	heterocycle metabolic process	biological process	876	0.0199671	0.0183546	0.049848
