# Supplementary material for: Comparative transcriptomic analysis revealed adaptation mechanism of Phrynocephalus erythrurus, the highest altitude Lizard living in the Qinghai-Tibet Plateau
Source: BMC Evol Biol. 2015 Jun 2;15:101. doi: 10.1186/s12862-015-0371-8 (PMC4450828; doi:10.1186/s12862-015-0371-8)
Supplement: Supplementary file 5 — Candidate PSGs from the P. erythrurus and R. kukunoris lineages. [file 12862_2015_371_MOESM5_ESM.xls]

## Sheet: Sheet1
Table S3. Candidate PSGs from the P. erythrurus and R. kukunoris lineages.
Gene Symbol	Gene name	P-value
P. erythrurus
UBE2Z	Ubiquitin-Conjugating Enzyme E2Z	3e-08
CCDC104	Coiled-Coil Domain Containing 104	4.76e-07
MLF2	Myeloid Leukemia Factor 2	5.9e-06
CHST13	Carbohydrate (Chondroitin 4) Sulfotransferase	7.86e-05
IFT52	Intraflagellar Transport 52 Homolog (Chlamydomonas)	9.37e-05
CKAP4	Cytoskeleton-Associated Protein 4	0.000106
RIN3	Ras And Rab Interactor 3	0.000116
NCAPD2	Non-SMC Condensin I Complex, Subunit D2	0.000141
ACP2	Acid Phosphatase 2, Lysosomal	0.000248
XRCC4	X-Ray Repair Complementing Defective Repair In Chinese Hamster Cell 4	0.000416
NUS1	Nuclear Undecaprenyl Pyrophosphate Synthase 1 Homolog	0.000417
RFC1	Replication Factor C (Activator 1) 1, 145kDa	0.00043
TRA2B	Transformer 2 Beta Homolog (Drosophila)	0.000551
EPC2	Enhancer Of Polycomb Homolog 2 (Drosophila)	0.000672
CTNNBL1	Catenin, Beta Like 1	0.000907
MRPL45	Mitochondrial Ribosomal Protein L45	0.00136
GTSE	G-2 And S-Phase Expressed 1	0.00144
GMPPB	GDP-Mannose Pyrophosphorylase B	0.00264
CDK5RAP3	CDK5 Regulatory Subunit Associated Protein 3	0.00433
SMC5	Structural Maintenance Of Chromosomes 5	0.00623
XRCC3	X-Ray Repair Complementing Defective Repair In Chinese Hamster Cells 3	0.00629
ARL3.1	ADP-ribosylation factor-like 3, gene 1	0.0065
PLGRKT	Plasminogen Receptor, C-Terminal Lysine Transmembrane Protein	0.00688
LIG4	Ligase IV, DNA, ATP-Dependent	0.0114
cdca9	cell division cycle associated 9	0.0119
TRMT10C	TRNA Methyltransferase 10 Homolog C	0.0123
NDUFB6	NADH Dehydrogenase (Ubiquinone) 1 Beta Subcomplex, 6, 17kDa	0.0132
DSCC1	DNA Replication And Sister Chromatid Cohesion 1	0.0135
YY1	YY1 Transcription Factor	0.015
APOB	Apolipoprotein B	0.0159
NBN	nibrin	0.0162
GINS4	GINS Complex Subunit 4 (Sld5 Homolog)	0.0163
AGTRAP	Angiotensin II Receptor-Associated Protein	0.0166
ZNF408	Zinc Finger Protein 408	0.017
MLST8	MTOR Associated Protein, LST8 Homolog	0.0179
MMS22L	MMS22-Like, DNA Repair Protein	0.0223
PMPCA	Peptidase (Mitochondrial Processing) Alpha	0.0225
OGT	O-Linked N-Acetylglucosamine (GlcNAc) Transferase	0.027
FAM175A	Family With Sequence Similarity 175, Member A	0.032
AATF	Apoptosis Antagonizing Transcription Factor	0.0355
HAUS8	HAUS Augmin-Like Complex, Subunit 8	0.0369
DTL	Denticleless E3 Ubiquitin Protein Ligase Homolog (Drosophila)	0.0403
CHMP7	Charged Multivesicular Body Protein 7	0.0478
R. kukunoris
PGM5	phosphoglucomutase 5	5.22e-12
PPP6C	Protein Phosphatase 6, Catalytic Subunit	1.11e-11
VPS28	Vacuolar Protein Sorting 28 Homolog (S. Cerevisiae)	9.21e-10
RRN3	RRN3 RNA polymerase I transcription factor homolog (S. cerevisiae)	5.71e-08
UBE2Z	ubiquitin-conjugating enzyme E2Z	3e-07
DMAP1	DNA Methyltransferase 1 Associated Protein 1	3.05e-07
ZDHHC12	Zinc Finger, DHHC-Type Containing 12	3.34e-06
RANBP9	RAN binding protein 9	3.79e-06
PGM2	phosphoglucomutase 2	5e-06
INTS7	Integrator Complex Subunit 7	6.36e-06
DPYD	dihydropyrimidine dehydrogenase	7.09e-06
IGFALS	insulin-like growth factor binding protein, acid labile subunit	7.82e-06
YTHDC1	YTH Domain Containing 1	4.78e-05
XPO7	Exportin 7	9.3e-05
C8B	complement component 8, beta polypeptide	0.00021
MRPS31	Mitochondrial Ribosomal Protein S31	0.000373
EMC1	ER Membrane Protein Complex Subunit 1	0.000504
TRIM37	tripartite motif containing 37	0.000679
FAM199X	Family With Sequence Similarity 199, X-Linked	0.00127
RPL24	Ribosomal Protein L24	0.00147
SLC25A4	Solute Carrier Family 25 (Mitochondrial Carrier; Adenine Nucleotide Translocator), Member 4"	0.00155
JMJD4	jumonji domain containing 4	0.00214
BYSL	Bystin-Like	0.00222
GPKOW	G patch domain and KOW motifs	0.00314
RTN4IP1	reticulon 4 interacting protein 1	0.00326
EAF2	ELL associated factor 2	0.00353
SLC25A12	Solute Carrier Family 25 (Aspartate/Glutamate Carrier), Member 12	0.00415
CEP68	centrosomal protein 68kDa	0.00421
PRKCSH	Protein Kinase C Substrate 80K-H	0.00578
CLYBL	Citrate Lyase Beta Like	0.00646
PRIMPOL	primase and polymerase (DNA-directed)	0.00651
POLR1E	Polymerase (RNA) I Polypeptide E, 53kDa	0.0081
PI4KA	phosphatidylinositol 4-kinase, catalytic, alpha	0.00815
ATP2B1	ATPase, Ca++ transporting, plasma membrane 1	0.00858
FMR1	fragile X mental retardation 1	0.0108
RNF19B	ring finger protein 19B	0.0127
RBM34	RNA binding motif protein 34	0.0148
PRPF4B	pre-mRNA processing factor 4B	0.0157
CLCN3	Chloride Channel, Voltage-Sensitive 3	0.0158
NEK7	NIMA-Related Kinase 7	0.0165
MYLIP	Myosin Regulatory Light Chain Interacting Protein	0.0168
EPM2A	Epilepsy, Progressive Myoclonus Type 2A, Lafora Disease (Laforin)	0.0192
GLE1	GLE1 RNA export mediator	0.0219
TFAM	transcription factor A, mitochondrial	0.0227
HEATR3	HEAT repeat containing 3	0.025
SCRN3	secernin 3	0.0259
COPB1	Coatomer Protein Complex, Subunit Beta 1	0.0339
RTCB	RNA 2',3'-cyclic phosphate and 5'-OH ligase	0.0354
NEK4	NIMA-Related Kinase 4	0.0485
