# Supplementary material for: Comparative transcriptomic analysis revealed adaptation mechanism of Phrynocephalus erythrurus, the highest altitude Lizard living in the Qinghai-Tibet Plateau
Source: BMC Evol Biol. 2015 Jun 2;15:101. doi: 10.1186/s12862-015-0371-8 (PMC4450828; doi:10.1186/s12862-015-0371-8)
Supplement: Supplementary file 6 — Links that can be used to download information concerning the 9 species considered in this work. [file 12862_2015_371_MOESM6_ESM.xls]

## Sheet: Sheet1
Table S1. Links that can be used to download information concerning the 9 species considered in this work.
Species name	Download links	Data type
Genome
Anolis carolinensis	ftp://ftp.ensembl.org/pub/release-74/fasta/anolis_carolinensis/	CDS and Proteins
Xenopus trpicalis	ftp://ftp.ensembl.org/pub/release-74/fasta/xenopus_tropicalis/	CDS and Proteins
Danio rerio	ftp://ftp.ensembl.org/pub/release-74/fasta/danio_rerio/
tranciptome
Rana_chensinensis	ftp://ftp-trace.ncbi.nlm.nih.gov/sra/sra-instant/reads/ByRun/sra/SRR/SRR606/SRR606886/SRR606886.sra	Reads
Rana_kukunoris	ftp://ftp-trace.ncbi.nlm.nih.gov/sra/sra-instant/reads/ByRun/sra/SRR/SRR606/SRR606893/SRR606893.sra	Reads
Sphenodon punctatus	http://www.biomedcentral.com/content/supplementary/1471-2164-13-439-s1.fasta	Unigenes
Chalcides ocellatus	mbrandley@gmail.com	Unigenes
Pogona vitticeps	http://www.reptilian-transcriptomes.org/reptilian-transcriptomes/brain_data_download_files/Pogona_contigs_singletons.fas.zip	Unigenes
Chamaeleo chamaeleon	http://lifeserv.bgu.ac.il/wb/dmishmar/media/BarYaacov2013/The%20chameleon%20transcriptome.zip	Unigenes
We appreciate the kindly professor Brandley provide the transcriptome data of Chalcides ocellatus. But the links was unwork now. If you want to download the transcriptome data, you could contact with professor Brandley.
